# Supplementary material for: Shifts in the Bacterial Community Related to Quality Properties of Vacuum-Packaged Peeled Potatoes during Storage
Source: Foods. 2022 Apr 15;11(8):1147. doi: 10.3390/foods11081147 (PMC9032337; doi:10.3390/foods11081147)
Supplement: Supplementary file 1 [file foods-11-01147-s001.zip]

Archive with 1 entries (1 files):
- foods-1671360-supplementary.pdf
